# Supplementary material for: Evaluation of the laboratory performance of MolecuTech®REBA MTB-MDR kit for the detection of multidrug resistant tuberculosis
Source: J Clin Tuberc Other Mycobact Dis. 2026 May 6;44:100616. doi: 10.1016/j.jctube.2026.100616 (PMC13191270; doi:10.1016/j.jctube.2026.100616)
Supplement: Supplementary Data 2 — Overview of discordant cases and data among pDST, MolecuTech REBA MTB-MDR®, Hain MTBDRplus, and sequencing. [file mmc2.xlsx]

## Sheet: all data
Supplementary Data Table S1. Overview of discordant cases and data among pDST, MolecuTech REBA MTB-MDR®, Hain MTBDRplus, and sequencing
	samle ID	MGIT DST (ug/ml)		MolecuTech REBA MTB-MDR®		Hain MTBDRplus(ver .2)		Sequencing				Discordant
		INH (0.1)	RIF(1)	katG/inhA	rpoB	katG/inhA	rpoB	katG	inhA †	ahpC	RRDR of rpoB
	1	S	S	S	S	S	S	NM	NM	NM	NM
	2	S	S	S	S	S	S	NM	NM	NM	NM
	3	S	S	S	S	S	S	NM	NM	NM	NM
	4	R	R	R	R	R	R	315 AGC-ACC	NM	NM	531TCG-TTG
	5	S	S	S	S	S	S	NM	NM	NM	NM
	6	S	S	S	S	S	S	NM	NM	NM	NM
	7	S	S	S	S	S	S	NM	NM	NM	NM
	8	S	S	S	S	S	S	NM	NM	NM	NM
	9	S	S	S	S	S	S	NM	NM	NM	NM
	10	S	S	S	S	S	S	NM	NM	NM	NM
	11	S	S	S	S	S	S	NM	NM	NM	NM
	12	S	S	S	S	S	S	NM	NM	NM	NM
	13	S	S	S	S	S	S	NM	NM	NM	NM
	14	S	S	S	S	S	S	NM	NM	NM	NM
	15	S	S	S	S	S	S	NM	NM	NM	NM
	16	S	S	S	S	S	S	NM	NM	NM	NM
	17	S	S	S	S	S	S	NM	NM	NM	NM
	18	S	S	S	S	S	S	NM	NM	NM	NM
	19	S	S	S	S	S	S	NM	NM	NM	NM
	20	S	S	S	S	S	S	NM	NM	NM	NM
	21	S	S	S	S	S	S	NM	NM	NM	NM
	22	S	S	S	S	S	S	NM	NM	NM	NM
	23	S	S	S	S	S	S	NM	NM	NM	NM
	24	S	S	S	S	S	S	NM	NM	NM	NM
	25	S	S	S	S	S	S	NM	NM	NM	NM
	26	S	S	S	S	S	S	NM	NM	NM	NM
	27	S	S	S	S	S	S	NM	NM	NM	NM
	28	S	S	S	S	S	S	NM	NM	NM	NM
	29	S	S	S	S	S	S	NM	NM	NM	NM
	30	S	S	S	S	S	S	NM	NM	NM	NM
	31	S	S	S	S	S	S	NM	NM	NM	NM
	32	S	S	S	S	S	S	NM	NM	NM	NM
	33	S	S	S	S	S	S	NM	NM	NM	NM
	34	S	S	S	S	S	S	NM	NM	NM	NM
	35	S	S	S	S	S	S	NM	NM	NM	NM
	36	S	S	S	S	S	S	NM	NM	NM	NM
	37	S	S	S	S	S	S	NM	NM	NM	NM
	38	S	S	S	S	S	S	NM	NM	NM	NM
	39	S	S	S	S	S	S	NM	NM	NM	NM
	40	S	S	S	S	S	S	NM	NM	NM	NM
	41	S	S	S	S	S	S	NM	NM	NM	NM
	42	S	S	S	S	S	S	NM	NM	NM	NM
	43	S	S	S	S	S	S	NM	NM	NM	NM
	44	S	S	S	S	S	S	NM	NM	NM	NM
	45	S	S	S	S	S	S	NM	NM	NM	NM
	46	S	S	S	S	S	S	NM	NM	NM	NM
	47	S	S	S	S	S	S	NM	NM	NM	NM
	48	S	S	S	S	S	S	NM	NM	NM	NM
	49	R	R	R	R	R	R	315 AGC-ACC	NM	NM	516GAC-GTC
	50	R	R	R	R	R	R	NM	C-15T	NM	513CAA-CTA, 523GGG-GAG
	51	S	S	S	S	S	S	NM	NM	NM	NM
	52	R	R	R	R	R	R	315 AGC-ACC	NM	NM	522TCG-TGG
	53	R	R	R	R	R	R	315 AGC-ACC	C-15T	NM	516GAC-TAC
	54	S	S	S	S	S	S	NM	NM	NM	NM
	55	S	S	S	S	S	S	NM	NM	NM	NM
	56	R	R	R	R	R	R	NM	C-15T	NM	531TCG-TTG
	57	S	S	S	S	S	S	NM	NM	NM	NM
	58	S	S	S	S	S	S	NM	NM	NM	NM
	59	R	R	R	R	R	R	315 AGC-ACC	C-15T	NM	531TCG-TTG
	60	S	S	S	S	S	S	NM	NM	NM	NM
	61	S	S	S	S	S	S	NM	NM	NM	NM
	62	R	R	R	R	R	R	315 AGC-ACC	NM	NM	531TCG-TTG
	63	S	S	S	S	S	S	NM	NM	NM	NM
	64	R	R	R	R	R	R	315 AGC-ACC	NM	NM	516GAC-GTC
	65	S	S	S	S	S	S	NM	NM	NM	NM
	66	S	S	S	S	S	S	NM	NM	NM	NM
	67	R	R	R	R	R	R	315 AGC-ACC,	NM	NM	531TCG-TTG
	68	S	S	S	S	S	S	NM	NM	NM	NM
	69	S	S	S	S	S	S	NM	NM	NM	NM
	70	R	R	R	R	R	R	NM	C-15T	NM	526CAC-GAC
	71	S	S	S	S	S	S	NM	NM	NM	NM
	72	S	S	S	S	S	S	NM	NM	NM	NM
	73	S	S	S	S	S	S	NM	NM	NM	NM
	74	S	S	S	S	S	S	NM	NM	NM	NM
	75	R	R	R	R	S	R	315 AGC-ACC	NM	NM	531TCG-TTG
	76	S	S	S	S	S	S	NM	NM	NM	NM
	77	R	R	R	R	R	R	NM	C-15T	NM	531TCG-TTG
	78	S	S	S	S	S	S	NM	NM	NM	NM
	79	S	S	S	S	S	S	NM	NM	NM	NM
	80	S	S	S	S	S	S	NM	NM	NM	NM
	81	S	S	S	S	S	S	NM	NM	NM	NM
	82	S	S	S	S	S	S	NM	NM	NM	NM
	83	S	S	S	S	S	S	NM	NM	NM	NM
	84	S	S	S	S	S	S	NM	NM	NM	NM
	85	S	S	S	S	S	S	NM	NM	NM	NM
	86	S	S	S	S	S	S	NM	NM	NM	NM
	87	S	S	S	S	S	S	NM	NM	NM	NM
	88	S	S	S	S	S	S	NM	NM	NM	NM
	89	R	R	R	R	R	R	NM	C-15T	NM	531TCG-TTG
	90	S	S	S	S	S	S	NM	NM	NM	NM
	91	S	S	S	S	S	S	NM	NM	NM	NM
	92	S	S	S	S	S	S	NM	NM	NM	NM
	93	S	S	S	S	S	S	NM	NM	NM	NM
	94	S	S	S	S	S	S	NM	NM	NM	NM
	95	S	S	S	S	S	S	NM	NM	NM	NM
	96	S	S	S	S	S	S	NM	NM	NM	NM
	97	R	R	R	R	R	R	315 AGC-ACC	NM	NM	516GAC-GTC
	98	S	S	S	S	S	S	NM	NM	NM	NM
	99	S	S	S	S	S	S	NM	NM	NM	NM
	100	R	R	R	R	R	R	315AGC-ACC	NM	NM	526CAC-TCC
	101	S	S	S	S	S	S	NM	NM	NM	NM
	102	R	R	R	R	R	R	NM	T-8G	NM	531TCG-TTG
	103	S	S	S	S	S	S	NM	NM	NM	NM
	104	S	S	S	S	S	S	NM	NM	NM	NM
	105	S	S	S	S	S	S	NM	NM	NM	NM
	106	S	S	S	S	S	S	NM	NM	NM	NM
	107	R	R	R	R	R	R	315 AGC-ACC	NM	NM	531TCG-TTG
	108	S	S	S	S	S	S	NM	NM	NM	NM
	109	S	S	S	S	S	S	NM	NM	NM	NM
	110	R	R	R	R	R	R	315 AGC-ACC	NM	NM	531TCG-TTG
	111	S	S	S	S	S	S	NM	NM	NM	NM
	112	S	S	S	S	S	S	NM	NM	NM	NM
	113	S	S	S	S	S	S	NM	NM	NM	NM
	114	R	R	R	R	R	R	315 AGC-ACC	NM	NM	531TCG-TTG
	115	R	R	R	R	R	R	315AGC-GGC	NM	NM	531TCG-TTG
	116	R	R	R	R	R	R	315AGC-ACC	C-15T	NM	531TCG-TTG
	117	R	R	R	R	R	R	NM	T-8G	NM	516GAC-GTC
	118	R	R	R	R	R	R	315AGC-ACC	NM	NM	531TCG-TTG
	119	R	R	R	R	R	R	NM	T-8G	NM	531TCG-TTG
	120	R	R	R	R	R	R	315AGC-ACC	NM	NM	531TCG-TTG
	121	R	R	R	R	R	R	315AGC-ACC	NM	NM	531TCG-CAG
	122	R	R	R	R	R	R	NM	G-13T	NM	531TCG-TTG
	123	R	R	R	R	R	R	NM	C-15T	NM	531TCG-TTG
	124	R	R	R	R	R	R	315AGC-ACC	NM	NM	531TCG-TTG
	125	R	R	R	R	R	R	NM	C-15T	NM	531TCG-TTG
	126	R	R	R	R	R	R	315AGC-ACC	NM	NM	531TCG-TTG
	127	R	R	R	R	R	R	NM	C-15T	NM	516GAC-TAC
	128	R	R	R	R	R	R	315AGC-ACC	NM	NM	531TCG-TTG
	129	R	R	R	R	R	R	315AGC-ACC	C-15T	NM	531TCG-TTG
	130	R	R	R	R	R	R	NM	T-8C	NM	531TCG-TTG
	131	R	R	R	R	R	R	315 AGC-ACC	NM	NM	531TCG-TTG
	132	R	R	R	R	R	R	NM	C-15T	NM	531TCG-TTG
	133	R	R	R	R	R	R	315AGC-ACC	T-8C	NM	531TCG-TTG
	134	R	R	R	R	R	R	315AGC-ACC	NM	NM	531TCG-TTG
	135	R	R	R	R	R	R	315 AGC-ACC	NM	NM	531TCG-TTG
	136	R	R	R	R	R	R	NM	C-15T	NM	531TCG-TTG
	137	R	R	R	R	R	R	315 AGC-ACC	NM	NM	531TCG-TTG
	138	R	R	R	R	R	R	NM	C-15T	NM	513CAA-GTA, 523GGG-GAG
	139	R	R	R	R	R	R	NM	C-15T	NM	531TCG-TTG
	140	R	R	R	R	R	R	315AGC-ACC	NM	NM	516GAC-GGC
	141	R	R	R	R	R	R	315AGC-ACC	NM	NM	531TCG-TTG
	142	R	R	R	R	R	R	315AGC-ACC	NM	NM	531TCG-TTG
	143	R	R	R	R	R	S	315AGC-ACC	NM	NM	531TCG-TTG
	144	R	R	R	R	R	R	315AGC-ACC	NM	NM	516GAC-GTC
	145	R	R	R	R	R	R	315AGC-ACC	NM	NM	531TCG-TTG
	146	R	R	R	R	R	R	NM	C-15T	NM	531TCG-TTG
	147	R	R	R	R	R	R	315AGC-ACC	C-15T	NM	516GAC-GTC
	148	S	S	S	S	S	S	NM	NM	NM	NM
	149	R	R	R	R	R	R	315AGC-ACC	NM	NM	531TCG-TTG
	150	R	R	R	R	R	R	315AGC-ACC	NM	NM	531TCG-TTG
	151	R	R	R	R	R	R	315AGC-ACC	NM	NM	526CAC-TAC
	152	R	R	R	R	R	R	315AGC-ACC	NM	NM	531TCG-TTG
	153	R	R	R	R	R	R	NM	T-8A	NM	531TCG-TTG
	154	R	R	R	R	R	R	315AGC-ACC	NM	NM	531TCG-TTG
	155	R	R	R	R	R	R	NM	C-15T	NM	531TCG-TTG
	156	R	R	R	R	R	R	315AGC-ACC	NM	NM	531TCG-TTG
	157	R	R	R	R	R	R	NM	C-15T	NM	531TCG-TTG
	158	R	R	R	R	R	R	NM	C-15T	NM	531TCG-TTG
	159	R	R	R	R	R	R	315AGC-ACC	NM	NM	516GAC-GGC, 533CTG-CCG
	160	R	R	R	R	R	R	315AGC-ACC	T-8C	NM	531TCG-TTG
	161	R	R	R	R	R	R	315AGC-ACC	NM	NM	531TCG-TTG
	162	R	R	R	R	R	R	315AGC-ACC	C-15T	NM	531TCG-TTG
	163	R	R	R	R	R	R	315AGC-ACC	NM	NM	531TCG-TTG
	164	R	R	R	R	R	R	315AGC-ACC	NM	NM	531TCG-TTG
	165	R	R	R	R	R	R	NM	C-15T	NM	531TCG-TTG
	166	R	R	R	R	R	R	NM	C-15T	NM	531TCG-TTG
	167	R	R	R	R	R	R	315AGC-ACC	NM	NM	531TCG-TTG
	168	R	R	R	R	R	S	315AGC-ACC	NM	NM	531TCG-TTG
	169	R	R	R	R	R	R	315AGC-ACC	NM	NM	531TCG-TTG
	170	R	R	R	R	R	R	315AGC-ACC	NM	NM	531TCG-TTG
	171	R	R	R	R	R	S	315AGC-ACC	NM	NM	531TCG-TGG
	172	R	R	R	R	R	R	315AGC-ACC	T-8A	NM	531TCG-TGG
	173	R	R	R	R	S	R	315AGC-ACC	NM	NM	531TCG-CAG
	174	S	S	S	S	S	S	NM	NM	NM	NM
	* NM: no mutation
	† : promoter region
